# Supplementary material for: Programmed Aptamer Screening, Characterization, and Rapid Detection for α-Conotoxin MI
Source: Toxins (Basel). 2022 Oct 14;14(10):706. doi: 10.3390/toxins14100706 (PMC9606946; doi:10.3390/toxins14100706)
Supplement: Supplementary file 1 [file toxins-14-00706-s001.zip]

Archive with 1 entries (1 files):
- toxins-1947148-supplementary.pdf
